# Supplementary material for: ﻿Two new species of Paraphlomis (Lamiales, Lamiaceae) from limestone karsts in Guangdong Province, China
Source: PhytoKeys. 2024 Jun 27;243:231–48. doi: 10.3897/phytokeys.243.114415 (PMC11224675; doi:10.3897/phytokeys.243.114415)
Supplement: XML Treatment for Paraphlomis qingyuanensis [file phytokeys.243.114415-treatment1.xml]

<!DOCTYPE tp:taxon-treatment
  PUBLIC "-//TaxonX//DTD Taxonomic Treatment Publishing DTD v0 20100105//EN" "tax-treatment-NSO.dtd">
<tp:taxon-treatment xmlns:tp="http://www.plazi.org/taxpub"><tp:treatment-meta><kwd-group><label>Taxon classification</label><kwd>
                <named-content content-type="kingdom">Plantae</named-content>
              </kwd><kwd>
                <named-content content-type="order">Lamiales</named-content>
              </kwd><kwd>
                <named-content content-type="family">Lamiaceae</named-content>
              </kwd></kwd-group><mixed-citation publication-type="journal"><person-group><name><surname>Zhao</surname><given-names>Wan-Yi</given-names></name><name><surname>Xiong</surname><given-names>Qin-Dai</given-names></name><name><surname>Wu</surname><given-names>Rang-Min</given-names></name><name><surname>Zeng</surname><given-names>You-Hong</given-names></name><name><surname>Xie</surname><given-names>Zhi-Bin</given-names></name><name><surname>Chen</surname><given-names>Ya-Ping</given-names></name><name><surname>Fan</surname><given-names>Qiang</given-names></name></person-group><article-title>﻿Two new species of <italic><tp:taxon-name><tp:taxon-name-part taxon-name-part-type="genus" reg="Paraphlomis">Paraphlomis</tp:taxon-name-part></tp:taxon-name></italic> (<tp:taxon-name><tp:taxon-name-part taxon-name-part-type="order">Lamiales</tp:taxon-name-part></tp:taxon-name>, <tp:taxon-name><tp:taxon-name-part taxon-name-part-type="family">Lamiaceae</tp:taxon-name-part></tp:taxon-name>) from limestone karsts in Guangdong Province, China</article-title><source>PhytoKeys</source><day>27</day><month>06</month><year>2024</year><volume>243</volume><fpage>231</fpage><lpage>248</lpage><pub-id pub-id-type="doi">10.3897/phytokeys.243.114415</pub-id></mixed-citation></tp:treatment-meta><tp:nomenclature><label>﻿</label><tp:taxon-name>
              <object-id xmlns:xlink="http://www.w3.org/1999/xlink" content-type="arpha" xlink:type="simple">972DB679-0048-5138-81CE-40A3870F8F9B</object-id>
              <tp:taxon-name-part taxon-name-part-type="genus" reg="Paraphlomis">Paraphlomis</tp:taxon-name-part>
              <tp:taxon-name-part taxon-name-part-type="species" reg="qingyuanensis">qingyuanensis</tp:taxon-name-part>
              <object-id xmlns:xlink="http://www.w3.org/1999/xlink" content-type="ipni" xlink:type="simple">urn:lsid:ipni.org:names:77344362-1</object-id>
            </tp:taxon-name><tp:taxon-authority>W.Y.Zhao, R.M.Wu &amp; Q.Fan</tp:taxon-authority><tp:taxon-status xmlns:xlink="http://www.w3.org/1999/xlink" xlink:type="simple">sp. nov.</tp:taxon-status><xref ref-type="fig" rid="F2">Figs 2</xref><xref ref-type="fig" rid="F3">, 3</xref><xref ref-type="fig" rid="F4">, 4A 清远假糙苏</xref></tp:nomenclature><tp:treatment-sec sec-type="material" id="SECID0ETCAG"><title>Type.</title><p>China. Guangdong Province: Yingde City, Huanghua Town, near Hegushi, on the limestone valley, <named-content xmlns:xlink="http://www.w3.org/1999/xlink" content-type="dwc:verbatimCoordinates" xlink:type="simple"><named-content content-type="geo-json" specific-use="{&#34;type&#34;:&#34;Point&#34;,&#34;coordinates&#34;:[112.933333,24.216667]}" id="NCID0E3CAG" xlink:type="simple">24°13'N, 112°56'E</named-content></named-content>, alt. 135 m, 7 September 2023, <italic>Xiong Qin-Dai ZWY-3793</italic> (holotype: SYS00236954! isotypes: KUN, SYS00236955!, SYS00236968!, SYS00236969!).</p></tp:treatment-sec><tp:treatment-sec sec-type="diagnosis" id="SECID0EDDAG"><title>Diagnosis.</title><p><italic><tp:taxon-name><tp:taxon-name-part taxon-name-part-type="genus" reg="Paraphlomis">Paraphlomis</tp:taxon-name-part><tp:taxon-name-part taxon-name-part-type="species" reg="qingyuanensis">qingyuanensis</tp:taxon-name-part></tp:taxon-name></italic> is morphologically similar to <italic><tp:taxon-name><tp:taxon-name-part taxon-name-part-type="genus" reg="Paraphlomis">P.</tp:taxon-name-part><tp:taxon-name-part taxon-name-part-type="species" reg="brevifolia">brevifolia</tp:taxon-name-part></tp:taxon-name></italic> and <italic><tp:taxon-name><tp:taxon-name-part taxon-name-part-type="genus" reg="Paraphlomis">P.</tp:taxon-name-part><tp:taxon-name-part taxon-name-part-type="species" reg="subcoriacea">subcoriacea</tp:taxon-name-part></tp:taxon-name></italic>, but differs from the latter two species by its slender and much branched stem, papery leaves, inconspicuous reticulate veining, and fewer leaf veins.</p></tp:treatment-sec><tp:treatment-sec sec-type="description" id="SECID0EKEAG"><title>Description.</title><p><bold><italic>Herbs</italic></bold> perennial, 50–90 cm tall; stoloniferous, with sparsely villous. <bold>Stems</bold> erect or decumbent, slender and much branched, 4-angled, diameter 1.4–3.1 mm, densely retrorse pilose. <bold><italic>Leaves</italic></bold> opposite; lamina ovate to oblong, papery, 2.7–9.5 cm long, 1.2–2.5 cm wide, apex obtuse, base cuneate, margin crenate-serrate; adaxially green, abaxially light green, sparsely pilose on both sides, more densely on viens; lateral veins 2–4 (-5)-paired; petiole 0.4–1.6 cm long, densely pilose. <bold><italic>Verticillasters</italic></bold> born in upper leaf axils, cymes 1–4-flowered; bracteoles inconspicuous, ca. 0.5 mm long, early deciduous; pedicels ca. 1 mm long, sparsely pilose. <bold><italic>Calyx</italic></bold> light green, obconical, 4.5–5 mm long, outside with sparsely pilose and white glandular, glabrous inside, conspicuously 10-veined; teeth 5, inconspicuous so that calyx mouth appears subtruncate, extended into wings from veins as 1.5–2.0 mm long. <bold><italic>Corolla</italic></bold> 1.0–1.2 cm long; tube ca. 0.3 cm long, ca. 1 mm in diam., straight, inside of throat dark purple, with pubescent annulate; 2-lipped, villous outside, upper lip oblong, erect and galeate, apex undulate or bilobate, ca. 8 mm long, ca. 4 mm wide; lower lip reflexed, ca. 4.5 mm long, 3-lobed, medium lobe largest, suborbicular, ca. 5 mm long, ca. 4.5 mm wide, apex emarginate, white, dotted with purplish-red spots, lateral lobes ovate, ca. 3.5 mm long, ca. 3 mm wide, apex obtuse, yellow. <bold><italic>Stamens</italic></bold> 4, inserted above middle and upper of corolla tube, straight, included, filaments flat, sparsely puberulent-villous, anther cells 2, ovoid, glabrous. <bold><italic>Style</italic></bold> filiform, included, glabrous, apex subequally 2-lobed, ca. 1 cm long. <bold><italic>Ovary</italic></bold> 4-loculed, truncate at apex. <bold><italic>Nutlets</italic></bold> triquetrous-oblong, ca. 2.5 mm long, apex sparsely hispid and glandular.</p><fig id="F3" position="float" orientation="portrait"><object-id xmlns:xlink="http://www.w3.org/1999/xlink" content-type="doi" xlink:type="simple">10.3897/phytokeys.243.114415.figure3</object-id><object-id xmlns:xlink="http://www.w3.org/1999/xlink" content-type="arpha" xlink:type="simple">2BD64C44-AE02-5207-87EE-741D8230AF69</object-id><label>Figure 3.</label><caption><p>Line drawing of <italic><tp:taxon-name><tp:taxon-name-part taxon-name-part-type="genus" reg="Paraphlomis">Paraphlomis</tp:taxon-name-part><tp:taxon-name-part taxon-name-part-type="species" reg="qingyuanensis">qingyuanensis</tp:taxon-name-part></tp:taxon-name></italic><bold>A</bold> plant <bold>B</bold> lateral view of flower <bold>C</bold> upper lip of flower <bold>D</bold> lateral view of calyx <bold>E</bold> inner view of calyx <bold>F</bold> style <bold>G</bold> dissected corolla and stamens <bold>H</bold> front view of calyx (Drawn by Zhong-Jin Wang).</p></caption><graphic xmlns:xlink="http://www.w3.org/1999/xlink" xlink:href="phytokeys-243-231_article-114415__-g003.jpg" position="float" orientation="portrait" xlink:type="simple" id="oo_1080841.jpg"><uri content-type="original_file" xlink:type="simple">https://binary.pensoft.net/fig/1080841</uri></graphic></fig></tp:treatment-sec><tp:treatment-sec sec-type="distribution" id="SECID0EBHAG"><title>Distribution, habitat and conservation status.</title><p>Currently, only three populations of <italic><tp:taxon-name><tp:taxon-name-part taxon-name-part-type="genus" reg="Paraphlomis">Paraphlomis</tp:taxon-name-part><tp:taxon-name-part taxon-name-part-type="species" reg="qingyuanensis">qingyuanensis</tp:taxon-name-part></tp:taxon-name></italic> were found in Huanghua Town of Yingde City, Qingyuan City in Guangdong Province (Fig. <xref ref-type="fig" rid="F7">7A</xref>). These populations were located in the subtropical monsoon climate region, in a large area of karst landform. The distribution area of <italic><tp:taxon-name><tp:taxon-name-part taxon-name-part-type="genus" reg="Paraphlomis">P.</tp:taxon-name-part><tp:taxon-name-part taxon-name-part-type="species" reg="qingyuanensis">qingyuanensis</tp:taxon-name-part></tp:taxon-name></italic> is extremely fragmented, and it is not within a protected area. Human activity, such as forestry production and tourism, have a negative effect on population regeneration. Thus, <italic><tp:taxon-name><tp:taxon-name-part taxon-name-part-type="genus" reg="Paraphlomis">P.</tp:taxon-name-part><tp:taxon-name-part taxon-name-part-type="species" reg="qingyuanensis">qingyuanensis</tp:taxon-name-part></tp:taxon-name></italic> is here suggested to be endangered (<abbrev xmlns:xlink="http://www.w3.org/1999/xlink" xlink:title="Endangered" id="ABBRID0EMIAG" xlink:type="simple">EN</abbrev>) according to IUCN categories guidelines B2(a, b(iii)) (AOO &lt; 500 km<sup>2</sup>, number of locations &lt;5, and habitat affected by human activities) (<xref ref-type="bibr" rid="B16">IUCN Standards and Petitions Subcommittee 2022</xref>).</p><fig id="F4" position="float" orientation="portrait"><object-id xmlns:xlink="http://www.w3.org/1999/xlink" content-type="doi" xlink:type="simple">10.3897/phytokeys.243.114415.figure4</object-id><object-id xmlns:xlink="http://www.w3.org/1999/xlink" content-type="arpha" xlink:type="simple">CDB9E076-7846-5F43-BDE8-9F7808734483</object-id><label>Figure 4.</label><caption><p>Morphological comparison of <italic><tp:taxon-name><tp:taxon-name-part taxon-name-part-type="genus" reg="Paraphlomis">Paraphlomis</tp:taxon-name-part><tp:taxon-name-part taxon-name-part-type="species" reg="qingyuanensis">qingyuanensis</tp:taxon-name-part></tp:taxon-name></italic>, <italic><tp:taxon-name><tp:taxon-name-part taxon-name-part-type="genus" reg="Paraphlomis">P.</tp:taxon-name-part><tp:taxon-name-part taxon-name-part-type="species" reg="brevifolia">brevifolia</tp:taxon-name-part></tp:taxon-name></italic>, <italic><tp:taxon-name><tp:taxon-name-part taxon-name-part-type="genus" reg="Paraphlomis">P.</tp:taxon-name-part><tp:taxon-name-part taxon-name-part-type="species" reg="baiwanensis">baiwanensis</tp:taxon-name-part></tp:taxon-name></italic>, and <italic><tp:taxon-name><tp:taxon-name-part taxon-name-part-type="genus" reg="Paraphlomis">P.</tp:taxon-name-part><tp:taxon-name-part taxon-name-part-type="species" reg="subcoriacea">subcoriacea</tp:taxon-name-part></tp:taxon-name></italic>. <italic><tp:taxon-name><tp:taxon-name-part taxon-name-part-type="genus" reg="Paraphlomis">Paraphlomis</tp:taxon-name-part><tp:taxon-name-part taxon-name-part-type="species" reg="qingyuanensis">qingyuanensis</tp:taxon-name-part></tp:taxon-name></italic><bold>A</bold> plant of <italic><tp:taxon-name><tp:taxon-name-part taxon-name-part-type="genus" reg="Paraphlomis">P.</tp:taxon-name-part><tp:taxon-name-part taxon-name-part-type="species" reg="qingyuanensis">qingyuanensis</tp:taxon-name-part></tp:taxon-name></italic><bold>B</bold> plant of <italic><tp:taxon-name><tp:taxon-name-part taxon-name-part-type="genus" reg="Paraphlomis">P.</tp:taxon-name-part><tp:taxon-name-part taxon-name-part-type="species" reg="brevifolia">brevifolia</tp:taxon-name-part></tp:taxon-name></italic><bold>C</bold> plant of <italic><tp:taxon-name><tp:taxon-name-part taxon-name-part-type="genus" reg="Paraphlomis">P.</tp:taxon-name-part><tp:taxon-name-part taxon-name-part-type="species" reg="baiwanensis">baiwanensis</tp:taxon-name-part></tp:taxon-name></italic><bold>D</bold> plant of <italic><tp:taxon-name><tp:taxon-name-part taxon-name-part-type="genus" reg="Paraphlomis">P.</tp:taxon-name-part><tp:taxon-name-part taxon-name-part-type="species" reg="subcoriacea">subcoriacea</tp:taxon-name-part></tp:taxon-name></italic> (Photographs by Wan-Yi Zhao; photographs of <italic><tp:taxon-name><tp:taxon-name-part taxon-name-part-type="genus" reg="Paraphlomis">P.</tp:taxon-name-part><tp:taxon-name-part taxon-name-part-type="species" reg="brevifolia">brevifolia</tp:taxon-name-part></tp:taxon-name></italic> from isotype <italic>W. Chen 84411</italic>, IBSC0005124).</p></caption><graphic xmlns:xlink="http://www.w3.org/1999/xlink" xlink:href="phytokeys-243-231_article-114415__-g004.jpg" position="float" orientation="portrait" xlink:type="simple" id="oo_1080842.jpg"><uri content-type="original_file" xlink:type="simple">https://binary.pensoft.net/fig/1080842</uri></graphic></fig></tp:treatment-sec><tp:treatment-sec sec-type="phenology" id="SECID0E2MAG"><title>Phenology.</title><p>Flowering was observed from August to December, and fruiting from September to December.</p></tp:treatment-sec><tp:treatment-sec sec-type="etymology" id="SECID0EANAG"><title>Etymology.</title><p>The specific epithet “<italic>qingyuanensis</italic>” is derived from the type locality of the new species, i.e. Qingyaun City in Guangdong Province, China.</p></tp:treatment-sec><tp:treatment-sec sec-type="material" id="SECID0EQNAG"><title>Additional specimens examined.</title><p><italic><tp:taxon-name><tp:taxon-name-part taxon-name-part-type="genus" reg="Paraphlomis">Paraphlomis</tp:taxon-name-part><tp:taxon-name-part taxon-name-part-type="species" reg="qingyuanensis">qingyuanensis</tp:taxon-name-part></tp:taxon-name></italic> (paratypes): China. Guangdong Province: Qingyuan City, Yingde City, Huanghua Town, near Hegushi, on the limestone valley, <named-content xmlns:xlink="http://www.w3.org/1999/xlink" content-type="dwc:verbatimCoordinates" xlink:type="simple"><named-content content-type="geo-json" specific-use="{&#34;type&#34;:&#34;Point&#34;,&#34;coordinates&#34;:[112.933333,24.216667]}" id="NCID0EEOAG" xlink:type="simple">24°13'N, 112°56'E</named-content></named-content>, alt. 132 m, 6 September 2023, <italic>Qin-Dai Xiong QYK-HH-156</italic> (SYS); Yingde city, Huanghua town, Hegushi, <named-content xmlns:xlink="http://www.w3.org/1999/xlink" content-type="dwc:verbatimCoordinates" xlink:type="simple"><named-content content-type="geo-json" specific-use="{&#34;type&#34;:&#34;Point&#34;,&#34;coordinates&#34;:[112.935825,24.226583]}" id="NCID0EOOAG" xlink:type="simple">24°13'35.7"N, 112°56'08.97"E</named-content></named-content>, alt. 114 m, 16 December 2023, <italic>Qiang Fan 20255</italic> (SYS); Yingde city, Huanghua town, near Hegushi, <named-content xmlns:xlink="http://www.w3.org/1999/xlink" content-type="dwc:verbatimCoordinates" xlink:type="simple"><named-content content-type="geo-json" specific-use="{&#34;type&#34;:&#34;Point&#34;,&#34;coordinates&#34;:[112.934919,24.222975]}" id="NCID0EYOAG" xlink:type="simple">24°13'22.71"N, 112°56'05.71"E</named-content></named-content>, alt. 159 m, 26 December 2023, <italic>Qiang Fan &amp; Qin-Dai Xiong QYK-HH-1904</italic> (SYS); Yingde city, Huanghua town, Huanghua park, <named-content xmlns:xlink="http://www.w3.org/1999/xlink" content-type="dwc:verbatimCoordinates" xlink:type="simple"><named-content content-type="geo-json" specific-use="{&#34;type&#34;:&#34;Point&#34;,&#34;coordinates&#34;:[112.902792,24.200961]}" id="NCID0ECPAG" xlink:type="simple">24°12'03.46"N, 112°54'10.05"E</named-content></named-content>, alt. 205 m, 25 December 2023, <italic>Qiang Fan &amp; Qin-Dai Xiong QYK-HH-1882</italic> (SYS).</p></tp:treatment-sec><tp:treatment-sec><!--Section generated to contain objects referenced in tp:taxon-treatment.--><fig id="F2" position="float" orientation="portrait"><object-id xmlns:xlink="http://www.w3.org/1999/xlink" content-type="doi" xlink:type="simple">10.3897/phytokeys.243.114415.figure2</object-id><object-id xmlns:xlink="http://www.w3.org/1999/xlink" content-type="arpha" xlink:type="simple">2B51348D-7EAB-55F4-AD05-224B2010B39F</object-id><label>Figure 2.</label><caption><p><italic><tp:taxon-name><tp:taxon-name-part taxon-name-part-type="genus" reg="Paraphlomis">Paraphlomis</tp:taxon-name-part><tp:taxon-name-part taxon-name-part-type="species" reg="qingyuanensis">qingyuanensis</tp:taxon-name-part></tp:taxon-name></italic><bold>A</bold> habitat <bold>B</bold> plants <bold>C</bold> individual <bold>D</bold> inflorescences with unopened flowers <bold>E</bold> opening flowers <bold>F</bold> leaves <bold>G</bold> stolons and roots <bold>H</bold> lateral view of flower <bold>I</bold> upper lip of flower <bold>J</bold> dissected corolla and stamens <bold>K</bold> infructescence <bold>L</bold> frontal and lateral view of calyx <bold>M</bold> dissected calyx and seeds. (Photographs: <bold>A, B</bold> by Qin-Dai Xiong; <bold>C–G</bold> by Wan-Yi Zhao).</p></caption><graphic xmlns:xlink="http://www.w3.org/1999/xlink" xlink:href="phytokeys-243-231_article-114415__-g002.jpg" position="float" orientation="portrait" xlink:type="simple" id="oo_1080840.jpg"><uri content-type="original_file" xlink:type="simple">https://binary.pensoft.net/fig/1080840</uri></graphic></fig><fig id="F7" position="float" orientation="portrait"><object-id xmlns:xlink="http://www.w3.org/1999/xlink" content-type="doi" xlink:type="simple">10.3897/phytokeys.243.114415.figure7</object-id><object-id xmlns:xlink="http://www.w3.org/1999/xlink" content-type="arpha" xlink:type="simple">150EAE3D-47AD-5134-98BD-06596CD7514A</object-id><label>Figure 7.</label><caption><p>Geographic distribution and population genetic structure of <italic><tp:taxon-name><tp:taxon-name-part taxon-name-part-type="genus" reg="Paraphlomis">Paraphlomis</tp:taxon-name-part><tp:taxon-name-part taxon-name-part-type="species" reg="baiwanensis">baiwanensis</tp:taxon-name-part></tp:taxon-name></italic> (P1), <italic><tp:taxon-name><tp:taxon-name-part taxon-name-part-type="genus" reg="Paraphlomis">P.</tp:taxon-name-part><tp:taxon-name-part taxon-name-part-type="species" reg="subcoriacea">subcoriacea</tp:taxon-name-part></tp:taxon-name></italic> (P2–4), and <italic><tp:taxon-name><tp:taxon-name-part taxon-name-part-type="genus" reg="Paraphlomis">P.</tp:taxon-name-part><tp:taxon-name-part taxon-name-part-type="species" reg="qingyuanensis">qingyuanensis</tp:taxon-name-part></tp:taxon-name></italic> (P5–7) based on Admixture analysis <bold>A</bold> geographic distribution of the seven populations used for analysis <bold>B</bold> two-dimensional clustering of genetic variation from seven populations obtained via principal component analysis <bold>C</bold> Populations genetic structure result based on Admixture analysis.</p></caption><graphic xmlns:xlink="http://www.w3.org/1999/xlink" xlink:href="phytokeys-243-231_article-114415__-g007.jpg" position="float" orientation="portrait" xlink:type="simple" id="oo_1080845.jpg"><uri content-type="original_file" xlink:type="simple">https://binary.pensoft.net/fig/1080845</uri></graphic></fig></tp:treatment-sec><ref-list><ref id="B16"><mixed-citation xmlns:xlink="http://www.w3.org/1999/xlink" xlink:type="simple">IUCN Standards and Petitions Subcommittee (<year>2022</year>) Guidelines for Using the IUCN Red List Categories and Criteria. Version 15.1. Prepared by the Standards and Petitions Subcommittee. <ext-link xlink:href="https://www.iucnredlist.org/resources/redlistguidelines" ext-link-type="uri" xlink:type="simple">https://www.iucnredlist.org/resources/redlistguidelines</ext-link></mixed-citation></ref></ref-list></tp:taxon-treatment>
