# Supplementary material for: ﻿Two new species of Paraphlomis (Lamiales, Lamiaceae) from limestone karsts in Guangdong Province, China
Source: PhytoKeys. 2024 Jun 27;243:231–48. doi: 10.3897/phytokeys.243.114415 (PMC11224675; doi:10.3897/phytokeys.243.114415)
Supplement: XML Treatment for Paraphlomis baiwanensis [file phytokeys.243.114415-treatment2.xml]

<!DOCTYPE tp:taxon-treatment
  PUBLIC "-//TaxonX//DTD Taxonomic Treatment Publishing DTD v0 20100105//EN" "tax-treatment-NSO.dtd">
<tp:taxon-treatment xmlns:tp="http://www.plazi.org/taxpub"><tp:treatment-meta><kwd-group><label>Taxon classification</label><kwd>
                <named-content content-type="kingdom">Plantae</named-content>
              </kwd><kwd>
                <named-content content-type="order">Lamiales</named-content>
              </kwd><kwd>
                <named-content content-type="family">Lamiaceae</named-content>
              </kwd></kwd-group><mixed-citation publication-type="journal"><person-group><name><surname>Zhao</surname><given-names>Wan-Yi</given-names></name><name><surname>Xiong</surname><given-names>Qin-Dai</given-names></name><name><surname>Wu</surname><given-names>Rang-Min</given-names></name><name><surname>Zeng</surname><given-names>You-Hong</given-names></name><name><surname>Xie</surname><given-names>Zhi-Bin</given-names></name><name><surname>Chen</surname><given-names>Ya-Ping</given-names></name><name><surname>Fan</surname><given-names>Qiang</given-names></name></person-group><article-title>﻿Two new species of <italic><tp:taxon-name><tp:taxon-name-part taxon-name-part-type="genus" reg="Paraphlomis">Paraphlomis</tp:taxon-name-part></tp:taxon-name></italic> (<tp:taxon-name><tp:taxon-name-part taxon-name-part-type="order">Lamiales</tp:taxon-name-part></tp:taxon-name>, <tp:taxon-name><tp:taxon-name-part taxon-name-part-type="family">Lamiaceae</tp:taxon-name-part></tp:taxon-name>) from limestone karsts in Guangdong Province, China</article-title><source>PhytoKeys</source><day>27</day><month>06</month><year>2024</year><volume>243</volume><fpage>231</fpage><lpage>248</lpage><pub-id pub-id-type="doi">10.3897/phytokeys.243.114415</pub-id></mixed-citation></tp:treatment-meta><tp:nomenclature><label>﻿</label><tp:taxon-name>
              <object-id xmlns:xlink="http://www.w3.org/1999/xlink" content-type="arpha" xlink:type="simple">6A6801CD-587F-52BB-93A7-284B893883D7</object-id>
              <tp:taxon-name-part taxon-name-part-type="genus" reg="Paraphlomis">Paraphlomis</tp:taxon-name-part>
              <tp:taxon-name-part taxon-name-part-type="species" reg="baiwanensis">baiwanensis</tp:taxon-name-part>
              <object-id xmlns:xlink="http://www.w3.org/1999/xlink" content-type="ipni" xlink:type="simple">urn:lsid:ipni.org:names:77344363-1</object-id>
            </tp:taxon-name><tp:taxon-authority>W.Y.Zhao, Y.P.Chen &amp; Q.Fan</tp:taxon-authority><tp:taxon-status xmlns:xlink="http://www.w3.org/1999/xlink" xlink:type="simple">sp. nov.</tp:taxon-status><xref ref-type="fig" rid="F4">Figs 4C</xref><xref ref-type="fig" rid="F5">, 5</xref><xref ref-type="fig" rid="F6">, 6 白湾假糙苏</xref></tp:nomenclature><tp:treatment-sec sec-type="material" id="SECID0EARAG"><title>Type.</title><p>China. Guangdong Province: Qingyuan city, Qingxin district, Baiwan town, Hecang village, on the limestone cliff, <named-content xmlns:xlink="http://www.w3.org/1999/xlink" content-type="dwc:verbatimCoordinates" xlink:type="simple"><named-content content-type="geo-json" specific-use="{&#34;type&#34;:&#34;Point&#34;,&#34;coordinates&#34;:[112.779811,24.252611]}" id="NCID0EJRAG" xlink:type="simple">24°15'09.40"N, 112°46'47.32"E</named-content></named-content>, alt. 310 m, 15 December 2023, <italic>Qiang Fan 20251</italic> (holotype: SYS00236952!; isotypes: KUN, SYS00236953!).</p></tp:treatment-sec><tp:treatment-sec sec-type="diagnosis" id="SECID0EQRAG"><title>Diagnosis.</title><p><italic><tp:taxon-name><tp:taxon-name-part taxon-name-part-type="genus" reg="Paraphlomis">Paraphlomis</tp:taxon-name-part><tp:taxon-name-part taxon-name-part-type="species" reg="baiwanensis">baiwanensis</tp:taxon-name-part></tp:taxon-name></italic> is morphologically similar to <italic><tp:taxon-name><tp:taxon-name-part taxon-name-part-type="genus" reg="Paraphlomis">P.</tp:taxon-name-part><tp:taxon-name-part taxon-name-part-type="species" reg="subcoriacea">subcoriacea</tp:taxon-name-part></tp:taxon-name></italic>, but differs from the latter by its stout stem, larger and leathery leaves, and larger flower.</p></tp:treatment-sec><tp:treatment-sec sec-type="description" id="SECID0EMSAG"><title>Description.</title><p><bold><italic>Herbs</italic></bold> perennial, 50–80 cm tall; stoloniferous, with villous indumentum. <bold><italic>Stems</italic></bold> erect, stout, unbranched or 2–3 branched, 4-angled, diameter 3.6–5.3 mm, with densely retrorse pilose hairs. <bold><italic>Leaves</italic></bold> opposite; lamina long ovate to lanceolate, leathery, 12.5–18.7 cm long, 2.6–4.8 cm wide, apex acuminate, base cuneate or abruptly obtuse, margin serrulate; adaxially dark green, with densely pilose, abaxially light green with densely brown glandular, sparsely pilose, more densely on veins; lateral veins 5–7 (-8)-paired, raised abaxially and deeply impressed adaxially, anastomosing at leaf margin; petiole 0.6–1.3 cm long, densely pilose. <bold><italic>Verticillasters</italic></bold> borne in upper leaf axils, cymes (2-) 5–9-flowered; bracteoles inconspicuous, early deciduous; pedicels ca. 1.2–2.0 mm long, densely pilose. <bold><italic>Calyx</italic></bold> light green, obconical, 5.2–5.7 mm long, glabrous inside, outside with densely retrorse pilose, conspicuously 10-veined; calyx teeth 5, inconspicuous, throat appearing subtruncate, calyx veins extended into wings as 2.5–3.0 mm long. <bold><italic>Corolla</italic></bold> 1.5–2.1 cm long, white; tube ca. 7 mm long, ca. 2 mm in diam., straight, inside of throat with pubescent annulate; 2-lipped, villous outside, upper lip oblong, galeate, apex undulate, ca. 8–10 mm long, ca. 3.8–5.5 mm wide; lower lip reflexed, ca. 7 mm long, 3-lobed, medium lobe largest, suborbicular, ca. 6.5 mm long, ca. 6 mm wide, apex emarginate, lateral lobes ovate, ca. 4.5 mm long, ca. 3.2 mm wide, apex obtuse. <bold><italic>Stamens</italic></bold> 4, inserted above middle and upper of corolla tube, straight, included, filaments flat, 7–9 mm long, sparsely puberulent-villous, anther cells 2, ovoid, glabrous. <bold><italic>Style</italic></bold> filiform, included, glabrous, apex subequally 2-lobed, ca. 1 cm long. <bold><italic>Ovary</italic></bold> 4-loculed, truncate at apex. <bold><italic>Nutlets</italic></bold> triquetrous-oblong, ca. 3.8 mm long, apex sparsely hispid.</p><fig id="F5" position="float" orientation="portrait"><object-id xmlns:xlink="http://www.w3.org/1999/xlink" content-type="doi" xlink:type="simple">10.3897/phytokeys.243.114415.figure5</object-id><object-id xmlns:xlink="http://www.w3.org/1999/xlink" content-type="arpha" xlink:type="simple">46537176-E109-574A-B6AF-CD4F182691C4</object-id><label>Figure 5.</label><caption><p><italic><tp:taxon-name><tp:taxon-name-part taxon-name-part-type="genus" reg="Paraphlomis">Paraphlomis</tp:taxon-name-part><tp:taxon-name-part taxon-name-part-type="species" reg="baiwanensis">baiwanensis</tp:taxon-name-part></tp:taxon-name></italic><bold>A</bold> plant <bold>B</bold> young branch and leaves <bold>C</bold> flowering branch <bold>D</bold> leaves <bold>E</bold> lateral view of flower <bold>F</bold> front view of flower <bold>G</bold> lateral view of calyx <bold>H</bold> front view of calyx <bold>I</bold> seeds (Photographs: <bold>A, B, D, G, I</bold> by Wan-Yi Zhao; <bold>C</bold> by Qin-Dai Xiong; <bold>E-F, H</bold> by Qiang Fan).</p></caption><graphic xmlns:xlink="http://www.w3.org/1999/xlink" xlink:href="phytokeys-243-231_article-114415__-g005.jpg" position="float" orientation="portrait" xlink:type="simple" id="oo_1080843.jpg"><uri content-type="original_file" xlink:type="simple">https://binary.pensoft.net/fig/1080843</uri></graphic></fig></tp:treatment-sec><tp:treatment-sec sec-type="distribution" id="SECID0EMVAG"><title>Distribution, habitat and conservation status.</title><p><italic><tp:taxon-name><tp:taxon-name-part taxon-name-part-type="genus" reg="Paraphlomis">Paraphlomis</tp:taxon-name-part><tp:taxon-name-part taxon-name-part-type="species" reg="baiwanensis">baiwanensis</tp:taxon-name-part></tp:taxon-name></italic> is currently known to occur only in Baiwan town, Guangdong in one population numbering less than one hundred individuals. It was observed to grow on limestone cliffs at altitudes about 300 m. Its known population was located in Qingxin Baiwan Provincial Nature Reserve of Guangdong which is well-protected. More field investigations are needed to determine its wild distribution. Therefore, the Protection level of <italic><tp:taxon-name><tp:taxon-name-part taxon-name-part-type="genus" reg="Paraphlomis">Paraphlomis</tp:taxon-name-part><tp:taxon-name-part taxon-name-part-type="species" reg="baiwanensis">baiwanensis</tp:taxon-name-part></tp:taxon-name></italic> was suggested as Data Deficient (<abbrev xmlns:xlink="http://www.w3.org/1999/xlink" xlink:title="Deficient" id="ABBRID0EIWAG" xlink:type="simple">DD</abbrev>) based on the IUCN Red List Criteria (<xref ref-type="bibr" rid="B16">IUCN Standards and Petitions Subcommittee 2022</xref>).</p><fig id="F6" position="float" orientation="portrait"><object-id xmlns:xlink="http://www.w3.org/1999/xlink" content-type="doi" xlink:type="simple">10.3897/phytokeys.243.114415.figure6</object-id><object-id xmlns:xlink="http://www.w3.org/1999/xlink" content-type="arpha" xlink:type="simple">8B965A2E-7550-5A95-AABE-EE136BA5A7BE</object-id><label>Figure 6.</label><caption><p>Line drawing of <italic><tp:taxon-name><tp:taxon-name-part taxon-name-part-type="genus" reg="Paraphlomis">Paraphlomis</tp:taxon-name-part><tp:taxon-name-part taxon-name-part-type="species" reg="baiwanensis">baiwanensis</tp:taxon-name-part></tp:taxon-name></italic><bold>A</bold> plant <bold>B</bold> lateral view of a flower <bold>C</bold> frontal view of corolla <bold>D</bold> stamen <bold>E</bold> style <bold>F</bold> front view of calyx <bold>G</bold> lateral view of calyx tube <bold>H</bold> seed (Drawn by Rong-En Wu).</p></caption><graphic xmlns:xlink="http://www.w3.org/1999/xlink" xlink:href="phytokeys-243-231_article-114415__-g006.jpg" position="float" orientation="portrait" xlink:type="simple" id="oo_1080844.jpg"><uri content-type="original_file" xlink:type="simple">https://binary.pensoft.net/fig/1080844</uri></graphic></fig></tp:treatment-sec><tp:treatment-sec sec-type="phenology" id="SECID0EYXAG"><title>Phenology.</title><p>Flowering was observed from June to September, and fruiting from August to December.</p></tp:treatment-sec><tp:treatment-sec sec-type="etymology" id="SECID0E4XAG"><title>Etymology.</title><p>The specific epithet “<italic>baiwanensis</italic>” is derived from the type locality of the new species, i.e. Qingxin Baiwan Provincial Nature Reserve of Guangdong, Qingyuan, China.</p><fig id="F7" position="float" orientation="portrait"><object-id xmlns:xlink="http://www.w3.org/1999/xlink" content-type="doi" xlink:type="simple">10.3897/phytokeys.243.114415.figure7</object-id><object-id xmlns:xlink="http://www.w3.org/1999/xlink" content-type="arpha" xlink:type="simple">150EAE3D-47AD-5134-98BD-06596CD7514A</object-id><label>Figure 7.</label><caption><p>Geographic distribution and population genetic structure of <italic><tp:taxon-name><tp:taxon-name-part taxon-name-part-type="genus" reg="Paraphlomis">Paraphlomis</tp:taxon-name-part><tp:taxon-name-part taxon-name-part-type="species" reg="baiwanensis">baiwanensis</tp:taxon-name-part></tp:taxon-name></italic> (P1), <italic><tp:taxon-name><tp:taxon-name-part taxon-name-part-type="genus" reg="Paraphlomis">P.</tp:taxon-name-part><tp:taxon-name-part taxon-name-part-type="species" reg="subcoriacea">subcoriacea</tp:taxon-name-part></tp:taxon-name></italic> (P2–4), and <italic><tp:taxon-name><tp:taxon-name-part taxon-name-part-type="genus" reg="Paraphlomis">P.</tp:taxon-name-part><tp:taxon-name-part taxon-name-part-type="species" reg="qingyuanensis">qingyuanensis</tp:taxon-name-part></tp:taxon-name></italic> (P5–7) based on Admixture analysis <bold>A</bold> geographic distribution of the seven populations used for analysis <bold>B</bold> two-dimensional clustering of genetic variation from seven populations obtained via principal component analysis <bold>C</bold> Populations genetic structure result based on Admixture analysis.</p></caption><graphic xmlns:xlink="http://www.w3.org/1999/xlink" xlink:href="phytokeys-243-231_article-114415__-g007.jpg" position="float" orientation="portrait" xlink:type="simple" id="oo_1080845.jpg"><uri content-type="original_file" xlink:type="simple">https://binary.pensoft.net/fig/1080845</uri></graphic></fig></tp:treatment-sec><tp:treatment-sec sec-type="material" id="SECID0EB1AG"><title>Additional specimens examined.</title><p><italic><tp:taxon-name><tp:taxon-name-part taxon-name-part-type="genus" reg="Paraphlomis">Paraphlomis</tp:taxon-name-part><tp:taxon-name-part taxon-name-part-type="species" reg="baiwanensis">baiwanensis</tp:taxon-name-part></tp:taxon-name></italic> (paratypes): China. Guangdong Province: Qingyuan city, Qingxin district, Baiwan town, Hecang village, on the limestone cliff, <named-content xmlns:xlink="http://www.w3.org/1999/xlink" content-type="dwc:verbatimCoordinates" xlink:type="simple"><named-content content-type="geo-json" specific-use="{&#34;type&#34;:&#34;Point&#34;,&#34;coordinates&#34;:[112.779811,24.252611]}" id="NCID0EV1AG" xlink:type="simple">24°15'09.40"N, 112°46'47.32"E</named-content></named-content>, alt. 310 m, 23 August 2023,<italic>Yi-Wen Liu QYK-BW-1470</italic> (SYS).</p><p><italic><tp:taxon-name><tp:taxon-name-part taxon-name-part-type="genus" reg="Paraphlomis">Paraphlomis</tp:taxon-name-part><tp:taxon-name-part taxon-name-part-type="species" reg="brevifolia">brevifolia</tp:taxon-name-part></tp:taxon-name></italic>: China. Guangxi Province: Luocheng City, 1939, <italic>Wen Chen 84411</italic> (IBSC0005124, isotype).</p><p><italic><tp:taxon-name><tp:taxon-name-part taxon-name-part-type="genus" reg="Paraphlomis">Paraphlomis</tp:taxon-name-part><tp:taxon-name-part taxon-name-part-type="species" reg="subcoriacea">subcoriacea</tp:taxon-name-part></tp:taxon-name></italic>: China. Guangdong Province: Qingyuan City, Yangshan City, Chengjia country, Wuyuan village, Baizhushan, 20 June 1956, <italic>Liang Deng 1572</italic> (IBSC0005130, isotype); Yangshan City, Dalang Town, Chakeng village, 7 August 1936, <italic>Liang Deng 263</italic> (IBK00059958; IBSC0585118); Yangshan City, Lingbei Town, Xiatianxia, <named-content xmlns:xlink="http://www.w3.org/1999/xlink" content-type="dwc:verbatimCoordinates" xlink:type="simple"><named-content content-type="geo-json" specific-use="{&#34;type&#34;:&#34;Point&#34;,&#34;coordinates&#34;:[112.761592,24.663608]}" id="NCID0E62AG" xlink:type="simple">24°39'48.99"N, 112°45'41.73"E</named-content></named-content>, alt. 295 m, 21 December 2023, <italic>Qiang Fan 20257</italic> (SYS); Yangshan City, Lingbei Town, Yanzidong, <named-content xmlns:xlink="http://www.w3.org/1999/xlink" content-type="dwc:verbatimCoordinates" xlink:type="simple"><named-content content-type="geo-json" specific-use="{&#34;type&#34;:&#34;Point&#34;,&#34;coordinates&#34;:[112.783319,24.654700]}" id="NCID0EJ3AG" xlink:type="simple">24°39'16.92"N, 112°46'59.95"E</named-content></named-content>, alt. 156 m, 27 December 2023, <italic>Qiang Fan &amp; Qin-Dai Xiong QYK-LB-1920</italic> (SYS); Yangshan City, Chengjia Town, Baizhuling (collection site of type specimen), <named-content xmlns:xlink="http://www.w3.org/1999/xlink" content-type="dwc:verbatimCoordinates" xlink:type="simple"><named-content content-type="geo-json" specific-use="{&#34;type&#34;:&#34;Point&#34;,&#34;coordinates&#34;:[112.829358,24.660989]}" id="NCID0ET3AG" xlink:type="simple">24°39'39.56"N, 112°49'45.69"E</named-content></named-content>, alt. 387 m, 27 December 2023, <italic>Qiang Fan &amp; Qin-Dai Xiong QYK-CJ-1911</italic> (SYS).</p></tp:treatment-sec><tp:treatment-sec><!--Section generated to contain objects referenced in tp:taxon-treatment.--><fig id="F4" position="float" orientation="portrait"><object-id xmlns:xlink="http://www.w3.org/1999/xlink" content-type="doi" xlink:type="simple">10.3897/phytokeys.243.114415.figure4</object-id><object-id xmlns:xlink="http://www.w3.org/1999/xlink" content-type="arpha" xlink:type="simple">CDB9E076-7846-5F43-BDE8-9F7808734483</object-id><label>Figure 4.</label><caption><p>Morphological comparison of <italic><tp:taxon-name><tp:taxon-name-part taxon-name-part-type="genus" reg="Paraphlomis">Paraphlomis</tp:taxon-name-part><tp:taxon-name-part taxon-name-part-type="species" reg="qingyuanensis">qingyuanensis</tp:taxon-name-part></tp:taxon-name></italic>, <italic><tp:taxon-name><tp:taxon-name-part taxon-name-part-type="genus" reg="Paraphlomis">P.</tp:taxon-name-part><tp:taxon-name-part taxon-name-part-type="species" reg="brevifolia">brevifolia</tp:taxon-name-part></tp:taxon-name></italic>, <italic><tp:taxon-name><tp:taxon-name-part taxon-name-part-type="genus" reg="Paraphlomis">P.</tp:taxon-name-part><tp:taxon-name-part taxon-name-part-type="species" reg="baiwanensis">baiwanensis</tp:taxon-name-part></tp:taxon-name></italic>, and <italic><tp:taxon-name><tp:taxon-name-part taxon-name-part-type="genus" reg="Paraphlomis">P.</tp:taxon-name-part><tp:taxon-name-part taxon-name-part-type="species" reg="subcoriacea">subcoriacea</tp:taxon-name-part></tp:taxon-name></italic>. <italic><tp:taxon-name><tp:taxon-name-part taxon-name-part-type="genus" reg="Paraphlomis">Paraphlomis</tp:taxon-name-part><tp:taxon-name-part taxon-name-part-type="species" reg="qingyuanensis">qingyuanensis</tp:taxon-name-part></tp:taxon-name></italic><bold>A</bold> plant of <italic><tp:taxon-name><tp:taxon-name-part taxon-name-part-type="genus" reg="Paraphlomis">P.</tp:taxon-name-part><tp:taxon-name-part taxon-name-part-type="species" reg="qingyuanensis">qingyuanensis</tp:taxon-name-part></tp:taxon-name></italic><bold>B</bold> plant of <italic><tp:taxon-name><tp:taxon-name-part taxon-name-part-type="genus" reg="Paraphlomis">P.</tp:taxon-name-part><tp:taxon-name-part taxon-name-part-type="species" reg="brevifolia">brevifolia</tp:taxon-name-part></tp:taxon-name></italic><bold>C</bold> plant of <italic><tp:taxon-name><tp:taxon-name-part taxon-name-part-type="genus" reg="Paraphlomis">P.</tp:taxon-name-part><tp:taxon-name-part taxon-name-part-type="species" reg="baiwanensis">baiwanensis</tp:taxon-name-part></tp:taxon-name></italic><bold>D</bold> plant of <italic><tp:taxon-name><tp:taxon-name-part taxon-name-part-type="genus" reg="Paraphlomis">P.</tp:taxon-name-part><tp:taxon-name-part taxon-name-part-type="species" reg="subcoriacea">subcoriacea</tp:taxon-name-part></tp:taxon-name></italic> (Photographs by Wan-Yi Zhao; photographs of <italic><tp:taxon-name><tp:taxon-name-part taxon-name-part-type="genus" reg="Paraphlomis">P.</tp:taxon-name-part><tp:taxon-name-part taxon-name-part-type="species" reg="brevifolia">brevifolia</tp:taxon-name-part></tp:taxon-name></italic> from isotype <italic>W. Chen 84411</italic>, IBSC0005124).</p></caption><graphic xmlns:xlink="http://www.w3.org/1999/xlink" xlink:href="phytokeys-243-231_article-114415__-g004.jpg" position="float" orientation="portrait" xlink:type="simple" id="oo_1080842.jpg"><uri content-type="original_file" xlink:type="simple">https://binary.pensoft.net/fig/1080842</uri></graphic></fig></tp:treatment-sec><ref-list><ref id="B16"><mixed-citation xmlns:xlink="http://www.w3.org/1999/xlink" xlink:type="simple">IUCN Standards and Petitions Subcommittee (<year>2022</year>) Guidelines for Using the IUCN Red List Categories and Criteria. Version 15.1. Prepared by the Standards and Petitions Subcommittee. <ext-link xlink:href="https://www.iucnredlist.org/resources/redlistguidelines" ext-link-type="uri" xlink:type="simple">https://www.iucnredlist.org/resources/redlistguidelines</ext-link></mixed-citation></ref></ref-list></tp:taxon-treatment>
